# Supplementary material for: Bilayer Forming Phospholipids as Targets for Cancer Therapy
Source: Int J Mol Sci. 2022 May 9;23(9):5266. doi: 10.3390/ijms23095266 (PMC9100777; doi:10.3390/ijms23095266)
Supplement: Supplementary file 1 [file ijms-23-05266-s001.zip]

Archive with 1 entries (1 files):
- ijms-1668931-supplementary.pdf
